# Supplementary material for: Multiple-Molecule Drug Design Based on Systems Biology Approaches and Deep Neural Network to Mitigate Human Skin Aging
Source: Molecules. 2021 May 26;26(11):3178. doi: 10.3390/molecules26113178 (PMC8197996; doi:10.3390/molecules26113178)
Supplement: Supplementary file 1 [file molecules-26-03178-s001.zip]

Archive with 1 entries (1 files):
- molecules-1223612-supplementary.pdf
